# Supplementary material for: Engineered Genetic Circuits Activated by Bezafibrate Improve ESC‐Based TAA Cancer Vaccine Efficacy and PD‐L1 Nanobody Therapy
Source: Adv Sci (Weinh). 2025 Apr 17;12(23):2500272. doi: 10.1002/advs.202500272 (PMC12199315; doi:10.1002/advs.202500272)
Supplement: Supplementary file 2 — Supporting Information [file ADVS-12-2500272-s002.xlsx]

## Sheet: Sheet1
Table S1. Plasmids used and designed in this study
Plasmid name	Plasmid description	Notes for the key elements	Source
pGL01	Luciferease reporter under the control of CMV promoter (CMV-Luc)		In this study
pGL02	Renila reporter under the control of TK promoter (TK-RLuc)		In this study
pGL03	Luciferease reporter (HMG×3-miniTK-Luc)		In this study
pGL04	Luciferease reporter (HMG×3-FABP×3-miniTK-Luc)		In this study
pGL05	Luciferease reporter (ACOA×3-miniTK-Luc)		In this study
pGL06	Luciferease reporter (IDEAL×3-miniTK-Luc)		In this study
pGL07	Luciferease reporter (Gal4_UAS×5-miniTK-Luc)		In this study
pGL08	Luciferease reporter (Gal4_UAS×5-YBTATAshort-Luc)		In this study
pGL09	Luciferease reporter (Gal4_UAS×5-mCMVcore-Luc)		In this study
pGL10	Luciferease reporter (Gal4_UAS×8-mCMVcore-Luc)		In this study
pF09	Fluorescence reporter (Gal4_UAS×5-YBTATAshort-EGFP)		In this study
pF10	Fluorescence reporter (Gal4_UAS×8-mCMVcore-EGFP)		In this study
pA01	Activator (CMV-PPARα-RXRα)		In this study
pA02	Activator (CMV-Gal4DBD-RXRαLBD-EGFP)	The sequence of RXRαLBD was copied form retinoic acid receptor RXR-alpha isoform 2 [Mus musculus] (NP_001277410.1, aa206-417)	In this study
pA03	Activator (CMV-PPARγLBD-p65AD-mCherry)	The sequence of PPARγLBD was copied from PPAR gamma [Mus musculus] (AAA62110.1, aa207-474)	In this study
pA04	Activator (CMV-PPARγLBD-VP64AD-mCherry)		In this study
pA05	Activator (CMV-PPARγLBD-VPRVP64-p65-RtaAD-mCherry)		In this study
pA06	Activator (EF1α-Gal4DBD-RXRαLBD-TagBlue-EF1α-PPARγLBD-p65AD-mCherry)		In this study
pT01	Bezafibrate-on circuit encoding adjuvant and therapeutic protein (Gal4_UAS×8-mCMVcore-GMCSF-neoantigen peptides)		In this study
pT02	Bezafibrate-on circuit encoding Anti-PD1 antibody
	The fragments used were synthesized by BGI TECH SOLUTIONS (BEIJING LIUHE) CO., LIMITED and cloned into their distribution vectors pMV or pKMV. Subsequently, the fragments were individually constructed into vector backbones pGL3-Basic, pcDNA3.1, and pmCherry-N1 through PCR and homologous recombination for various experimental purposes. The sequences were further validated by Sangon Biotech (Shangh…
