# Supplementary material for: Engineered Genetic Circuits Activated by Bezafibrate Improve ESC‐Based TAA Cancer Vaccine Efficacy and PD‐L1 Nanobody Therapy
Source: Adv Sci (Weinh). 2025 Apr 17;12(23):2500272. doi: 10.1002/advs.202500272 (PMC12199315; doi:10.1002/advs.202500272)
Supplement: Supplementary file 3 — Supporting Information [file ADVS-12-2500272-s001.xlsx]

## Sheet: Sheet1
Table S2
	Primers for sequencing
	Primer name	Primer sequence	Description/Note
	pGL3+	TAGCAAAATAGGCTGTCCC	5’ Primer for detection of promoter region
	pGL3-	CTTTATGTTTTTGGCGTCTTC	3’ Primer for detection of promoter region
	Amp-F	TGAGATCCAGTTCGATGTAA	5’ Primer for detection of Ampicillin resistance gene on backbone
	Amp-R	TCAGGCAACTATGGATGAAC	3’ Primer for detection of Ampicillin resistance gene on backbone
	Kan-F	ATTCTCACCGGATTCAGT	5’ Primer for detection of Kanamycin resistance gene on backbone
	Kan-R	GTCTGACCATCTCATCTGTA	3’ Primer for detection of Kanamycin resistance gene on backbone
	BGH	CAGGGTCAAGGAAGGCAC	3’ Primer for detection of the upstream gene of bGH (e.g. EGFP in pcDNA3.1)
	SV40pA-R	GAAATTTGTGATGCTATTGC	3’ Primer for detection of the upstream gene of SV40pA (e.g. mCherry in pmCherry-N1)
	pEGFP-N5	CGGTGGGAGGTCTATATAAG	5’ Primer for detection of EGFP
	pEGFP-N3	GTCGCCGTCCAGCTCGACCAG	3’ Primer for detection of the upstream gene of EGFP
	CMV-F	CGCAAATGGGCGGTAGGCGTG	5’ Primer for detection of CMV
	S1-VPR-F	CCAGGAGATCTACAAGGAC	5’ Primer for detection of the downstream gene of PPARγLBD (p65, VP64, VPR)
	Seq-cherry-R2	GTGCACCTTGAAGCGCATG	3’ Primer for detection of the downstream gene of PPARγLBD (p65, VP64, VPR)
	Primers for plasmid construction
	Primer name	Primer sequence	Description/Note
	Vec-pGL3-ACOA-F	cccgcttaaTAAGCTTGGCATTCCGGTACTG	Amplified from pGL3-Basic for the construction of pGL3-ACOA×3-miniTK
	Vec-pGL3-ACOA-R	TGAGCAAAAGCTTAGATCGCAGATCTCGAGCCC	Amplified from pGL3-Basic for the construction of pGL3-ACOA×3-miniTK
	Frag-ACOA-F	CGATCTAAGCTTTTGCTCAcatgttcg	Amplified from synthesized fragment ACOA×3 for the construction of pGL3-ACOA×3-miniTK
	Frag-ACOA-R	CCAAGCTTAttaagcgggtcgc	Amplified from synthesized fragment ACOA×3 for the construction of pGL3-ACOA×3-miniTK
	Vec-R65-F	CGGCCGCGACTCTAGATCA	Amplified from pmCherry-N1-PPARγLBD-p65 AD for the construction of pmCherry-N1-PPARγLBD-VP64AD
	Vec-R65-R	CGTCGACCCATACAAGTCCTTG	Amplified from pmCherry-N1-PPARγLBD-p65 AD for the construction of pmCherry-N1-PPARγLBD-VP64 AD
	Frag-vp64-F	aggacttgtatgggtcgacgGGAGGCTCTGGCGGATCTG	Amplified from pHR_PGK_antiCD19_synNotch_Gal4VP64 for the construction of pmCherry-N1-PPARγLBD-VP64 AD
	Frag-vp64-R	atgatctagagtcgcggccgTCAAGGATCTCATGATCCGAGC	Amplified from pHR_PGK_antiCD19_synNotch_Gal4VP64 for the construction of pmCherry-N1-PPARγLBD-VP64 AD
	Vec-R65-Fv	ATCTCTGTTTCATCATCATCATCATCATTTGGATCCACC	Amplified from pmCherry-N1-PPARγLBD-p65 AD for the construction of pmCherry-N1-PPARγLBD-VPR AD
	Vec-R65-Rv	AATGCGTCCGTCGACCCATACAAGTCCTTG	Amplified from pmCherry-N1-PPARγLBD-p65 AD for the construction of pmCherry-N1-PPARγLBD-VPR AD
	Frag-vpr-F	GTCGACGGACGCATTGGACGATTTTGATCTG	Amplified from SP-dCas9-VPR for the construction of pmCherry-N1-PPARγLBD-VPR AD
	Frag-vpr-R	TGATGATGATGAAACAGAGATGTGTCGAAGATGGAC	Amplified from SP-dCas9-VPR for the construction of pmCherry-N1-PPARγLBD-VPR AD
	GM1-F	GAAGCCGCCGCGAAAATGTGGCTGCAGAATTTACTTTTC	Amplified from synthesized fragment GM_CSF for the extension of EAAAK
	GM1-R	CTTGGCAGCAGCCTCTTTTTGGACTGGTTTTTTGCATTCA	Amplified from synthesized fragment GM_CSF for the extension of EAAAK
	F1GM-F	AAGGATGACGATGACAAGGAAGCCGCCGCGAAAATG	Amplified from extended fragment GM_CSF for the construction of pcDNA3.1-8UASmCMV-GM_CSF-peptides
	F1GM-R	ATGCCGTACTTGGCAGCAGCCTCTTTT	Amplified from extended fragment GM_CSF for the construction of pcDNA3.1-8UASmCMV-GM_CSF-peptides
	F2Pe-F	CTGCCAAGTACGGCATCAGACTGGAGCAC	Amplified from synthesized fragment peptides for the construction of pcDNA3.1-8UASmCMV-GM_CSF-peptides
	F2Pe-R	ACGGGCCCTCTAGATTAGGCCTGCTCTTCCTCGAG	Amplified from synthesized fragment peptides for the construction of pcDNA3.1-8UASmCMV-GM_CSF-peptides
	V31-F	TAATCTAGAGGGCCCGTTTAAACCC	Amplified from synthesized pcDNA3.1-8UASmCMV for the construction of pcDNA3.1-8UASmCMV-GM_CSF-peptides
	V31-R	ATCCTTGTAATCCTTAT	Amplified from synthesized pcDNA3.1-8UASmCMV for the construction of pcDNA3.1-8UASmCMV-GM_CSF-peptides
